# Supplementary material for: Sensitivity of shotgun metagenomics to host DNA: abundance estimates depend on bioinformatic tools and contamination is the main issue
Source: Access Microbiol. 2020 Feb 17;2(4):acmi000104. doi: 10.1099/acmi.0.000104 (PMC7523627; doi:10.1099/acmi.0.000104)
Supplement: Supplementary material 1 [file acmi-2-104-s001.xlsx]

## Sheet: S1
	Sample	MS	SS10	SS90	SS99	Definition
Total	Total reads	19841101	20043868	25423120	18049273	Total reads in deposition
Murine	Mouse reads	460	1595891	21612599	17438951	Total reads classified as murine
	Mouse (%)	2.31842e-05	0.0796199	0.850116	0.966186	Proportion of reads classified as murine
Microbial reads		19645503	18138531	3062441	247582	Proportion of reads classified as microbial (any taxonomic level)
On target (reads)	Target species	14206546	13275590	2208786	156784	Reads allocated to target species
	Descendants	846107	837479	135945	8879	Reads allocated to descendants of target species
Sibling species (reads)	Siblings	79276	81032	13448	1666	Reads allocated to other species within target genera
	Co-descendant	4099	3728	838	156	Reads allocated to descendants of other species within target genera
Ancestors	Genera	1228209	1306755	209068	10923	Reads allocated to genera of target species
	Other Ancestor	3216645	2581440	448198	38709	Reads allocated to taxonomic levels above target genera
Off target	Shallow (<=genera)	14791	11393	6377	2398	Off-target reads (outside of target genus and ancestors) at genus level and above
	Deep (>=species)	49830	41114	39781	28067	Off-target reads (outside of target genus and ancestors) at species level and below
Non-specific	Cellular organisms	103	15268	181312	128009	Read allocated to "cellular organisms" OTU
	Root	60099	59141	10976	1479	Reads allocated to "root" OTU
	Other sequences	574	777	895	415	Reads allocated to "other sequences" OTU
	Unclassified	134362	234260	554897	232837	Unclassified reads
Percentage of microbial	On target	0.766214	0.778071	0.765641	0.669124	Proportion of microbial reads assigned to target species and descendants
	Ancestors	0.163734	0.142318	0.146353	0.156348	Proportion of microbial reads assigned to target genera or above
	Siblings	0.00424397	0.00467292	0.00466491	0.00735918	Proportion of microbial reads assigned to other species within target genera and descendants
	Off target deep	0.00253646	0.00226667	0.01299	0.113364	Proportion of reads assigned off-target at species level or below
	Off target shallow	0.000752895	0.00062811	0.00208233	0.00968568	Proportion of reads assigned off-target at genus level or abvoe
Table S1: classifications of Kraken 2 reads

## Sheet: S2
	Bracken read counts				Expected abundance	Observed relative abundance*				MS:Expected ratio	SS99:MS ratio	MS MetaPhlAn	MS Bracken:MetaPhlAn	Bracken Error sq.	MetaPhlan Error sq.	Bracken SS99-MS squared error
Organism	MS	SS10	SS90	SS99		MS	SS10	SS90	SS99
Rhodobacter sphaeroides	4038102	3181674	541176	51299	0.344266	0.13721	0.112314	0.11561	0.162328	0.4	1.18	0.1279	1.07279	0.36	0.394993	0.0335093
Streptococcus mutans	4143957	4171015	677431	44372	0.206579	0.330478	0.34557	0.339657	0.329541	1.6	1	0.3621	0.912671	0.36	0.566764	8.03476e-06
Staphylococcus epidermidis	4837746	5002347	826984	46525	0.206579	0.300521	0.322829	0.322981	0.269148	1.45	0.9	0.271	1.10893	0.2025	0.0972471	0.0108982
Escherichia coli	3406380	2637423	464629	40560	0.147485	0.103915	0.0835859	0.089113	0.115228	0.7	1.11	0.1081	0.961288	0.09	0.0713132	0.0118514
Pseudomonas aeruginosa	635701	465533	82410	7888	0.0257974	0.0150776	0.0114708	0.0122887	0.0174228	0.58	1.16	0.0147	1.02568	0.1764	0.185051	0.0241947
Staphylococcus aureus	814247	894417	145345	9034	0.0206979	0.0449043	0.0512435	0.0503941	0.0463965	2.17	1.03	0.0427	1.05162	1.3689	1.12999	0.00110429
Streptococcus agalactiae	315555	344088	52009	2426	0.0147985	0.0237193	0.0268697	0.0245784	0.0169821	1.6	0.72	0.028	0.847118	0.36	0.795809	0.0806783
Bacillus cereus	465649	490054	78647	5082	0.00859914	0.0126562	0.0138375	0.0134393	0.0128633	1.47	1.02	0.0099	1.27841	0.2209	0.022885	0.000267793
Clostridium beijerinckii	388366	429272	69146	3413	0.00739926	0.0101344	0.0116375	0.0113442	0.00829407	1.37	0.82	0.0114	0.888985	0.1369	0.292351	0.0329766
Helicobacter pylori	84368	78486	13038	903	0.00519948	0.00808778	0.00781648	0.00785799	0.00806145	1.56	1	0.0081	0.998492	0.3136	0.311194	1.06043e-05
Propionibacterium acnes	38020	29011	5271	513	0.00339966	0.00237434	0.00188218	0.00206953	0.00298347	0.7	1.26	0.0019	1.24965	0.09	0.194587	0.0658163
Neisseria meningitidis	30231	27074	4128	314	0.00259974	0.00221986	0.00206535	0.00190573	0.00214722	0.85	0.97	0.002	1.10993	0.0225	0.0532189	0.00107083
Acinetobacter baumannii	68169	65108	10838	749	0.00169983	0.00268428	0.00266344	0.00268311	0.00274661	1.58	1.02	0.0019	1.41278	0.3364	0.0138671	0.000539095
Listeria monocytogenes	32837	30480	5006	359	0.00169983	0.0017277	0.00166605	0.00165594	0.00175903	1.02	1.02	0.0016	1.07981	0.0004	0.00344914	0.000328799
Lactobacillus gasseri	33908	35919	5809	339	0.00169983	0.00275975	0.0030371	0.00297247	0.00256945	1.62	0.93	0.0023	1.19989	0.3844	0.124663	0.00475471
Actinobacterium odontolyticum	2907	2387	394	33	0.00049995	0.00019135	0.000163231	0.000163053	0.000202288	0.38	1.06	0.0002	0.95675	0.3844	0.359952	0.0032677
Deinococcus radiodurans	3672	2864	504	33	0.00029997	0.000177229	0.000143606	0.000152937	0.000148327	0.59	0.84	0.0002	0.886145	0.1681	0.111067	0.0265947
Streptococcus pneumoniae	6690	6899	1045	68	0.00029997	0.000501801	0.000537599	0.000492799	0.000474994	1.67	0.95	0.0004	1.2545	0.4489	0.1112	0.00285395
Enterococcus faecalis	7084	7317	1146	85	0.00029997	0.000374	0.000401322	0.000380387	0.000417912	1.25	1.12	0.0004	0.935	0.0625	0.1112	0.0137858
Bacteroides vulgatus	9218	8262	1333	99	9.999e-05	0.000285598	0.000265932	0.000259655	0.000285646	2.86	1	0.0002	1.42799	3.4596	1.0004	2.75452e-08
Total (on target)	19362807	17909630	2986289	214094									Mean squared error	0.44732	0.29756	0.0157256
Siblings (within genera)	157762	155451	27580	2380
Other (off-target)	180950	138779	71491	40457
Total microbial reads	19701519	18203860	3085360	256931
On target (species)	0.982808	0.983837	0.96789	0.833274
On target (genera)	0.990815	0.992376	0.976829	0.842537
Off target	0.00918457	0.0076236	0.023171	0.157463
*off target matches discounted and normalised for genome size
Table S2: Bracken recalculated read counts and relative abundances for target species
